# Supplementary material for: Comparison of the Effect of the Combination of Sodium Valproate and Sodium Dichloroacetate on the Expression of SLC12A2, SLC12A5, CDH1, CDH2, EZH2, and GFAP in Primary Female Glioblastoma Cells with That of Temozolomide
Source: Pharmaceutics. 2025 Sep 4;17(9):1161. doi: 10.3390/pharmaceutics17091161 (PMC12473538; doi:10.3390/pharmaceutics17091161)
Supplement: Supplementary file 1 [file pharmaceutics-17-01161-s001.zip]

Archive with 1 entries (1 files):
- pharmaceutics-3772928-supplementary.pdf
